# Supplementary material for: Bayesian Integrated Learning of Longitudinal Dose‐Response Relationships via Decentralized Clinical Trials
Source: Stat Med. 2025 Dec 3;44(28-30):e70338. doi: 10.1002/sim.70338 (PMC12675892; doi:10.1002/sim.70338)
Supplement: Supplementary file 1 — Data S1: sim70338‐sup‐0001‐Supplementary Materials.pdf. [file SIM-44-0-s001.zip]

Archive with 2 entries (2 files):
- sim70338-sup-0001-SupplementaryMaterials.pdf
- 3_R_code.zip
